# Supplementary material for: Molecular Evolutionary Analyses of the RNA-Dependent RNA Polymerase (RdRp) Region and VP1 Gene in Sapovirus GI.1 and GI.2
Source: Microorganisms. 2025 Feb 1;13(2):322. doi: 10.3390/microorganisms13020322 (PMC11858432; doi:10.3390/microorganisms13020322)
Supplement: Supplementary file 1 [file microorganisms-13-00322-s001.zip › SupplementaryTables.xlsx]

## Sheet: TableS1
Table S1. List of HuSaV strains used in this study.
GenBank Accesion No.	Country	Abbreviation	collected year	Genotype	Estimated as Positive Selective Sites		Cluster
AB436383	Japan	JPN	2004	GI.1		VP1	A
AB436384	Japan	JPN	2004	GI.1		VP1	A
AB622432	Japan	JPN	2008	GI.1		VP1	A
AB622436	Japan	JPN	2008	GI.1		VP1	A
AB622437	Japan	JPN	2008	GI.1		VP1	A
AB622439	Japan	JPN	2008	GI.1		VP1	A
HM030920	Japan	JPN	2008	GI.1		VP1	A
HM030922	Japan	JPN	2008	GI.1		VP1	A
HM030923	Japan	JPN	2009	GI.1		VP1	A
KJ858686	The Democratic Republic of the Congo	COD	2011	GI.1	RdRp	VP1	A
KT327081	China	CHN	2014	GI.1	RdRp	VP1	A
KX980412	China	CHN	2016	GI.1	RdRp	VP1	A
LC504305	Japan	JPN	2008	GI.1	RdRp	VP1	A
LC504307	Japan	JPN	2010	GI.1	RdRp	VP1	A
LC504317	Japan	JPN	2001	GI.1	RdRp	VP1	A
LC504318	Japan	JPN	2001	GI.1	RdRp		A
LC504319	Japan	JPN	2001	GI.1	RdRp	VP1	A
LC504320	Japan	JPN	2004	GI.1	RdRp	VP1	A
LC504321	Japan	JPN	2004	GI.1	RdRp	VP1	A
LC504322	Japan	JPN	2005	GI.1	RdRp	VP1	A
LC504323	Japan	JPN	2005	GI.1	RdRp	VP1	A
LC504325	Japan	JPN	2006	GI.1	RdRp	VP1	A
LC504326	Japan	JPN	2007	GI.1	RdRp	VP1	A
LC504327	Japan	JPN	2008	GI.1	RdRp	VP1	A
LC504328	Japan	JPN	2008	GI.1	RdRp	VP1	A
LC504329	Japan	JPN	2010	GI.1	RdRp	VP1	A
LC504330	Japan	JPN	2003	GI.1	RdRp	VP1	A
LC504331	Japan	JPN	2003	GI.1	RdRp	VP1	A
LC504333	Japan	JPN	2003	GI.1	RdRp	VP1	A
LC504334	Japan	JPN	2001	GI.1	RdRp	VP1	A
LC504336	Japan	JPN	2002	GI.1	RdRp	VP1	A
LC504341	Japan	JPN	2010	GI.1	RdRp	VP1	A
LC504346	Japan	JPN	2007	GI.1	RdRp	VP1	A
LC549546	Japan	JPN	2015	GI.1		VP1	A
LC549550	Japan	JPN	2015	GI.1		VP1	A
LC549555	Japan	JPN	2017	GI.1		VP1	A
LC549559	Japan	JPN	2017	GI.1		VP1	A
LC549560	Japan	JPN	2017	GI.1		VP1	A
LC671561	Japan	JPN	2020	GI.1	RdRp	VP1	A
MG012397	United States	USA	2014	GI.1	RdRp	VP1	A
MG012435	United States	USA	2013	GI.1	RdRp	VP1	A
MG012438	United States	USA	2014	GI.1	RdRp	VP1	A
MH477427	China	CHN	2013	GI.1		VP1	A
MH477428	China	CHN	2013	GI.1		VP1	A
MH477429	China	CHN	2014	GI.1		VP1	A
MH477433	China	CHN	2015	GI.1		VP1	A
MH477436	China	CHN	2015	GI.1		VP1	A
MK111628	China	CHN	2013	GI.1	RdRp		A
MK111629	China	CHN	2013	GI.1	RdRp		A
MN102396	Taiwan	TWN	2008	GI.1	RdRp	VP1	A
MN161590	China	CHN	2016	GI.1	RdRp	VP1	A
MN161592	China	CHN	2016	GI.1	RdRp	VP1	A
MN161593	China	CHN	2016	GI.1	RdRp	VP1	A
MN161596	China	CHN	2016	GI.1	RdRp	VP1	A
MN161597	China	CHN	2016	GI.1	RdRp	VP1	A
MN187064	China	CHN	2015	GI.1	RdRp	VP1	A
MT260378	China	CHN	2015	GI.1	RdRp	VP1	A
MT260379	China	CHN	2015	GI.1	RdRp		A
MT260380	China	CHN	2015	GI.1	RdRp	VP1	A
MT260381	China	CHN	2015	GI.1	RdRp	VP1	A
MT260382	China	CHN	2015	GI.1	RdRp		A
MT260383	China	CHN	2015	GI.1	RdRp	VP1	A
MT260384	China	CHN	2015	GI.1	RdRp		A
MT260385	China	CHN	2017	GI.1	RdRp	VP1	A
MT741591	Peru	PER	2017	GI.1		VP1	A
MZ576278	China	CHN	2016	GI.1	RdRp	VP1	A
KP298674	Republic of Korea	KOR	2013	GI.1	RdRp	VP1	B
LC504306	Japan	JPN	2014	GI.1	RdRp	VP1	B
LC504308	Japan	JPN	2011	GI.1	RdRp	VP1	B
LC504309	Japan	JPN	2011	GI.1	RdRp	VP1	B
LC504310	Japan	JPN	2012	GI.1	RdRp	VP1	B
LC504311	Japan	JPN	2012	GI.1	RdRp	VP1	B
LC504312	Japan	JPN	2013	GI.1	RdRp	VP1	B
LC504313	Japan	JPN	2013	GI.1	RdRp	VP1	B
LC504314	Japan	JPN	2013	GI.1	RdRp	VP1	B
LC504315	Japan	JPN	2013	GI.1	RdRp	VP1	B
LC504316	Japan	JPN	2011	GI.1	RdRp	VP1	B
LC504324	Japan	JPN	2005	GI.1	RdRp	VP1	B
LC504335	Japan	JPN	2001	GI.1	RdRp	VP1	B
LC504337	Japan	JPN	2015	GI.1	RdRp	VP1	B
LC504338	Japan	JPN	2015	GI.1	RdRp	VP1	B
LC504339	Japan	JPN	2011	GI.1	RdRp	VP1	B
LC504340	Japan	JPN	2013	GI.1	RdRp	VP1	B
LC504342	Japan	JPN	2011	GI.1	RdRp	VP1	B
LC504343	Japan	JPN	2013	GI.1	RdRp	VP1	B
LC504344	Japan	JPN	2013	GI.1	RdRp	VP1	B
LC504345	Japan	JPN	2013	GI.1	RdRp	VP1	B
LC504347	Japan	JPN	2013	GI.1	RdRp	VP1	B
LC504348	Japan	JPN	2013	GI.1	RdRp	VP1	B
LC549540	Japan	JPN	2015	GI.1		VP1	B
LC549541	Japan	JPN	2015	GI.1		VP1	B
LC549543	Japan	JPN	2015	GI.1		VP1	B
LC549544	Japan	JPN	2015	GI.1		VP1	B
LC549549	Japan	JPN	2015	GI.1		VP1	B
LC549553	Japan	JPN	2017	GI.1		VP1	B
LC549556	Japan	JPN	2017	GI.1		VP1	B
LC549558	Japan	JPN	2017	GI.1		VP1	B
MG012398	Peru	PER	2014	GI.1	RdRp	VP1	B
MG012399	United States	USA	2014	GI.1	RdRp	VP1	B
MG012400	United States	USA	2014	GI.1	RdRp	VP1	B
MG012436	Peru	PER	2016	GI.1		VP1	B
MG012437	United States	USA	2014	GI.1	RdRp	VP1	B
MG012439	Peru	PER	2016	GI.1	RdRp	VP1	B
MK291481	Ireland	IRL	2017	GI.1	RdRp	VP1	B
MN102402	Taiwan	TWN	2012	GI.1	RdRp	VP1	B
MN102412	Taiwan	TWN	2014	GI.1		VP1	B
MT334632	Peru	PER	2016	GI.1	RdRp	VP1	B
MT334635	Peru	PER	2015	GI.1	RdRp	VP1	B
MT334639	Peru	PER	2013	GI.1	RdRp	VP1	B
MT334641	Peru	PER	2013	GI.1	RdRp		B
MT741585	Peru	PER	2017	GI.1		VP1	B
MT741590	Peru	PER	2017	GI.1		VP1	B
MT741595	Peru	PER	2017	GI.1		VP1	B
OP654153	France	FRA	2020	GI.1	RdRp	VP1	B
MN794206	French Guiana	GUF	1978	GI.1	RdRp	VP1	C
MN794207	French Guiana	GUF	1978	GI.1		VP1	C
MN794209	Malaysia	MYS	1978	GI.1	RdRp	VP1	C
MN794210	Tunisia	TUN	1976	GI.1	RdRp	VP1	C
NC_075724	Japan	JPN	1982	GI.1	RdRp	VP1	C
MN794208	Hong Kong	HKG	1977	GI.1	RdRp	VP1	D
AB614356	Brazil	BRA	2009	GI.2	RdRp	VP1	-
AB630340	Japan	JPN	2009	GI.2		VP1	-
FJ844411	Hungary	HUN	2008	GI.2	RdRp	VP1	-
JX993277	Germany	DEU	2012	GI.2	RdRp	VP1	-
KM092506	Taiwan	TWN	2013	GI.2		VP1	-
KM092507	Taiwan	TWN	2013	GI.2		VP1	-
KM092508	Taiwan	TWN	2013	GI.2		VP1	-
LC081155	Japan	JPN	2012	GI.2		VP1	-
LC081162	Japan	JPN	2012	GI.2		VP1	-
LC081164	Japan	JPN	2013	GI.2		VP1	-
LC081166	Japan	JPN	2013	GI.2		VP1	-
LC081169	Japan	JPN	2013	GI.2		VP1	-
LC081170	Japan	JPN	2013	GI.2		VP1	-
LC081178	Japan	JPN	2013	GI.2		VP1	-
LC504349	Japan	JPN	2013	GI.2	RdRp	VP1	-
LC504350	Japan	JPN	2012	GI.2	RdRp	VP1	-
LC504351	Japan	JPN	2013	GI.2	RdRp	VP1	-
LC504352	Japan	JPN	2013	GI.2	RdRp	VP1	-
LC504353	Japan	JPN	2011	GI.2	RdRp	VP1	-
LC504354	Japan	JPN	2013	GI.2	RdRp	VP1	-
LC504355	Japan	JPN	2009	GI.2	RdRp	VP1	-
LC504356	Japan	JPN	2013	GI.2	RdRp	VP1	-
LC504357	Japan	JPN	2011	GI.2	RdRp	VP1	-
LC504358	Japan	JPN	2013	GI.2	RdRp	VP1	-
LC504359	Japan	JPN	2013	GI.2	RdRp	VP1	-
LC504360	Japan	JPN	2013	GI.2	RdRp	VP1	-
LC504361	Japan	JPN	2013	GI.2	RdRp	VP1	-
LC504362	Japan	JPN	2013	GI.2	RdRp	VP1	-
LC504363	Japan	JPN	2010	GI.2	RdRp	VP1	-
LC504364	Japan	JPN	2012	GI.2	RdRp	VP1	-
LC504365	Japan	JPN	2012	GI.2	RdRp		-
LC504366	Japan	JPN	2013	GI.2	RdRp	VP1	-
LC504367	Japan	JPN	2012	GI.2	RdRp	VP1	-
LC504368	Japan	JPN	2015	GI.2	RdRp	VP1	-
LC504369	Japan	JPN	2012	GI.2	RdRp	VP1	-
LC504370	Japan	JPN	2012	GI.2	RdRp	VP1	-
LC504372	Japan	JPN	2013	GI.2	RdRp	VP1	-
LC504373	Japan	JPN	2012	GI.2	RdRp	VP1	-
LC504374	Japan	JPN	2012	GI.2	RdRp	VP1	-
LC504375	Japan	JPN	2013	GI.2	RdRp	VP1	-
LC504376	Japan	JPN	2013	GI.2	RdRp	VP1	-
LC504377	Japan	JPN	2014	GI.2	RdRp	VP1	-
LC504380	Japan	JPN	2013	GI.2	RdRp		-
LC504381	Japan	JPN	2013	GI.2	RdRp	VP1	-
LC504382	Japan	JPN	2013	GI.2	RdRp	VP1	-
LC504383	Japan	JPN	2013	GI.2	RdRp	VP1	-
LC504384	Japan	JPN	2013	GI.2	RdRp	VP1	-
LC504385	Japan	JPN	2013	GI.2	RdRp	VP1	-
LC504386	Japan	JPN	2012	GI.2	RdRp	VP1	-
LC504387	Japan	JPN	2013	GI.2	RdRp	VP1	-
LC504388	Japan	JPN	2013	GI.2		VP1	-
LC549536	Japan	JPN	2015	GI.2		VP1	-
LC549537	Japan	JPN	2015	GI.2		VP1	-
MF431582	Ireland	IRL	2016	GI.2	RdRp	VP1	-
MG012440	United States	USA	2015	GI.2	RdRp	VP1	-
MG012441	United States	USA	2016	GI.2	RdRp	VP1	-
MG012442	United States	USA	2016	GI.2	RdRp	VP1	-
MG132173	China	CHN	2016	GI.2		VP1	-
MG132174	China	CHN	2016	GI.2		VP1	-
MG132177	China	CHN	2016	GI.2	RdRp	VP1	-
MG515476	China	CHN	2016	GI.2	RdRp		-
MH541039	Germany	DEU	2015	GI.2	RdRp	VP1	-
MK250983	Brazil	BRA	2015	GI.2	RdRp	VP1	-
MK250985	Brazil	BRA	2015	GI.2	RdRp		-
MK250986	Brazil	BRA	2013	GI.2	RdRp	VP1	-
MK250988	Brazil	BRA	2015	GI.2	RdRp		-
MN102397	Taiwan	TWN	2009	GI.2	RdRp	VP1	-
MN486489	United States	USA	2012	GI.2	RdRp	VP1	-
MN486490	United States	USA	2012	GI.2	RdRp	VP1	-
MN510438	France	FRA	2018	GI.2	RdRp	VP1	-
MN794205	French Guiana	GUF	1978	GI.2	RdRp	VP1	-
OP654151	France	FRA	2013	GI.2	RdRp	VP1	-
OP654152	France	FRA	2016	GI.2	RdRp	VP1	-
MG012443	United States	USA	2015	GI.6	RdRp	VP1	-
MN509083	United States	USA	2016	GI.6	RdRp	VP1	-
LC504404	Japan	JPN	2014	GII.1	RdRp	VP1	-
MG012418.	United States	USA	2014	GII.3	RdRp	VP1	-
MG515473	China	CHN	2015	GII.3	RdRp	VP1	-
MN102404	Taiwan	TWN	2008	GII.3	RdRp	VP1	-
MN461476	United States	USA	2017	GII.3	RdRp	VP1	-
MN102403	Taiwan	TWN	2008	GII.5	RdRp	VP1	-
KX688105	China	CHN	2010	GIII	RdRp	VP1	-
MN102394	Taiwan	TWN	2008	GIV	RdRp	VP1	-
MN451711	United States	USA	2014	GIV	RdRp	VP1	-
MW863309	China	CHN	2019	GIV	RdRp	VP1	-
KX000383	United States	USA	2009	GV	RdRp	VP1	-
LC483440	Japan	JPN	2018	GV	RdRp	VP1	-
MW285639	China	CHN	2020	GV	RdRp	VP1	-

## Sheet: TableS2
Table S2. Parameters used in the Bayesian Marcov chain Monte Carlo (MCMC) analyses.
Methods	Gene	Genogroup / Genotype	cluster	Substitution Models	Ganma shape	Proportion invariant	Clock Models	Demographic Models	Chain Length	Log Every
Time-scaled tree	RdRp	GI.1	Total	GTR+I+G	2.8620	0.6190	Fast Relaxed Clock Log Normal	Coalescent Exponential Population	300000000	1000
		GI.2		TrNef+G	0.211		Relaxed Clock Log Normal	Coalescent Constant Population	300000000	1000
		GI, GII, GIII, GIV, and GV		TIM2+G	0.219		Strict Clock	Coalescent Exponential Population	300000000	1000
	VP1	GI.1	Total	TIM3+I+G	0.907	0.614	Fast Relaxed Clock Log Normal	Coalescent Exponential Population	300000000	1000
		GI.2		GTR+I+G	0.528	0.428	Strict Clock	Coalescent Constant Population	300000000	1000
		GI, GII, GIII, GIV, and GV		TIM2+G	0.346		Strict Clock	Coalescent Exponential Population	300000000	1000
Bayesian skyline plot Evolutionary rate	RdRp	GI.1	Total	GTR+I+G	2.8620	0.6190	Strict Clock	Coalescent Bayesian Skyline	300000000	1000
			Cluster A	TrNef+I+G	0.428	0.243	Fast Relaxed Clock Log Normal	Coalescent Bayesian Skyline	300000000	1000
			Cluster B	GTR+G	0.177		Relaxed Clock Log Normal	Coalescent Bayesian Skyline	300000000	1000
		GI.2		TrNef+G	0.211		Relaxed Clock Log Normal	Coalescent Bayesian Skyline	300000000	1000
	VP1	GI.1	Total	TIM3+I+G	0.907	0.614	Strict Clock	Coalescent Bayesian Skyline	300000000	1000
			Cluster A	SYM+I+G	0.295	0.366	Fast Relaxed Clock Log Normal	Coalescent Bayesian Skyline	300000000	1000
			Cluster B	SYM+I+G	0.604	0.514	Fast Relaxed Clock Log Normal	Coalescent Bayesian Skyline	300000000	1000
		GI.2		GTR+I+G	0.528	0.428	Fast Relaxed Clock Log Normal	Coalescent Bayesian Skyline	300000000	1000

## Sheet: TableS3
Table S3. Evolutionary rates (Substitutions/Site/Year) of the RdRp region and VP1 gene in HuSaV GI.1 and GI.2.
Genotype	genotype	cluster	Evolutionary rates (95% HPD) (Substitutions/Site/Year)
RdRp	GI.1	Total	2.461 x 10-3 (2.146 - 2.781 x 10-3)
		Cluster A	2.065 x 10-3 (1.594 - 2.549 x 10-3)
		Cluster B	3.059 x 10-3 (2.334 - 3.804 x 10-3)
	GI.2	Total	2.289 x 10-3 (1.574 - 3.021 x 10-3)
VP1	GI.1	Total	1.763 x 10-3 (1.490 - 2.039 x 10-3)
		Cluster A	1.745 x 10-3 (1.310 - 2.201 x 10-3)
		Cluster B	2.168 x 10-3 (1.539 - 2.844 x 10-3)
	GI.2	Total	1.350 x 10-3 (0.923 - 1.805 x 10-3)

## Sheet: TableS4
Table S4. Putative conformational epitopes for the RdRp proteins of HuSaV.
Genetype	Cluster	Collection	Number of Negative Selection Sites	Chain	Residue
GI.1		1977	MN794208	Chain A	45, 46, 58, 59,	139-141,	181, 186, 434,	441, 443
				Chain B	42, 45, 46, 58, 59,	139-141,	181, 186, 434,	441, 443
GI.1	A	2020	LC671561	Chain A	42, 45, 46, 58, 59,	135, 139-141,	181, 186,	441, 443
				Chain B	21, 42, 45, 46, 58, 59,	135, 139-141,	181, 186, 425, 434,	443
GI.1	B	2020	OP654153	Chain A	46, 58, 59,	135, 139-141,	186, 434,	441, 443
				Chain B	42, 46, 58, 59,	135, 139-141,	186, 434,	441, 443
GI.2		1978	MN794205	Chain A		135, 139, 140, 150,	434
				Chain B	21,	135, 139, 140, 150
GI.2		2018	MN510438	Chain A		135, 139, 140, 150
				Chain B	10,	135, 139, 140, 150

## Sheet: TableS5
Table S5. Putative conformational epitopes for the VP1 proteins of HuSaV.
Genetype	Cluster	Collection	Number of Negative Selection Sites	Chain	Residue
GI.1		1977	MN794208	Chain A	173, 197, 199, 202
				Chain B	56, 79, 173, 201, 202	358
				Chain C	79, 173, 197, 199, 201, 202	464
GI.1	A	2020	LC671561	Chain A	79, 173, 199, 201, 202	364
				Chain B	79, 173, 197, 201, 202, 203	301
				Chain C	173, 197, 199, 202	301
GI.1	B	2020	OP654153	Chain A	79, 173, 199, 201, 202	301, 364, 464
				Chain B	79, 171, 173, 197, 201, 202	301, 364, 464
				Chain C	173, 197, 199, 202	301
GI.2		1978	MN794205	Chain A	199, 201, 204	306, 307, 309, 310, 347, 367, 370, 390, 412, 473-475
				Chain B	81, 175, 199, 201, 204	304, 306, 307, 309, 310, 347, 370, 390, 412, 473, 474
				Chain C	81, 175, 199, 201, 204	306, 309, 310, 390, 412, 473-475
GI.2		2018	MN510438	Chain A	81	304-306, 308, 310, 347, 370, 390, 412, 473-475
				Chain B	81, 198, 199, 204, 205	304-308, 310, 347, 370, 390
				Chain C	210	304-308, 310, 347, 390, 412, 473, 474

## Sheet: TableS6
Table S6. Number of amino acid residues of predicted positive and negative selection sites in HuSaV.
Region/Gene	Genotype	Subgroup		Negative Selection		Positive Selection
				Number of sites		Number of sites, and Estimated sites
						MEME	FEL	SLAC	FUBAR
RdRp	GI.1	Total		256		2	1	0	3
						266aa : L(85), M(1) 510aa : H(81), Y(5)	510aa : H(81), Y(5)		185aa : A(52), V(34) 389aa : D(50), E(36) 510aa : H(81), Y(5)
		Cluster A		65		1	0	0	0
						266aa : L(45), M(1)
		Cluster B		37		0	0	0	0
	GI.2			45		1	0	0	0
						206aa : F(56), S(1)
VP1	GI.1	Total		214		4	0	0	0
						100aa : A(62), S(50), T(1) 252aa : V(112), G(1) 506aa : F(112), A(1) 508aa : I(108), F(4), M(1)
		Cluster A		71		1	0	0	0
						506aa : F(59), A(1)
		Cluster B		48		1	0	0	0
						252aa : V(46), G(1)
	GI.2			37		5	0	0	4
						13aa : N(62), S(4), K(2) 297aa : T(63), V(5) 421aa : A(66), G(1), R(1) 476aa : T(63), H(5) 477aa : Q(61), P(7)			13aa : N(62), S(4), K(2) 258aa : V(64), I(4) 413aa : V(63), A(3), T(2) 421aa : A(66), G(1), R(1)
